# Supplementary material for: Urinary Metabolic Profiling in Volunteers Undergoing Malaria Challenge in Gabon
Source: Metabolites. 2022 Dec 6;12(12):1224. doi: 10.3390/metabo12121224 (PMC9783708; doi:10.3390/metabo12121224)
Supplement: Supplementary file 1 [file metabolites-12-01224-s001.zip › Table S3.xlsx]

## Sheet: Sheet 1
FilenameID	PatientID	Group	TBS status	M103T101	M152T93	M160T150	M179T136	M182T121	M198T91	M281T60	M302T91	M357T89	M374T92	M453T78	M490T137	M568T127	M385T107	M104T102	M403T157	M178T136	M243T105	M286T164	M134T135	M148T123	M380T135	M254T110	M379T136	M171T110	M235T94	M257T90	M513T119	M397T77	M306T71	M546T128	M319T102	M111T253	M253T132	M461T66	M233T79	M132T134	M325T105	M191T252	M439T95	M176T168	M186T97	M423T101	M204T100	M355T90	M156T235
L1-001_196	L1-001	Europeans	positive	9753590	818037	4553550	2376130	57903200	782261	2512640	157663	61388.9	626082	113607	155888	106956	96814.1	277826	384699	2330.12	262970	176930	2510130	31919.5	81202.7	1122410	498813	89120.6	923724	466792	53571.7	67707.9	6942760	325644	214440	5902750	11805500	208019	82700.4	54564.5	340043	2044270	1084930	244233	79015.6	428759	184216	104922	201257
L1-014-500	L1-014	Europeans	positive	7423410	454576	2.39578e+06	5635050	12995655	660741	2545990	478247	197480	664678	75106	880109	77380	131525	210891	584929	4552.64	257136	193358	10051010	651328	322372	186928	1569995	111084	886912	184359	317260	238030	243864	693297	217182	8110325	5636115	127116	1042915	133990	431440	17223900	343070	206522	575409	163072	724140	152610	285047
L1-015_244	L1-015	Europeans	positive	9384900	440683	78048	8127130	5072550	508120	134042	64518.5	490601	703275	41934.6	1062120	126296	1644780	251109	231065	27453	251301	432090	16447800	1226640	522540	88187.8	2557010	37101	850101	97925.7	382129	476076	366268	1060950	509701	19488500	1713880	128274	938820	252787	2487900	36489200	163705	168812	908331	283742	186080	200299	365916
L1-024_242	L1-024	Europeans	positive	5173680	150104	4573840	5488600	16345800	539221	2579340	1145500	333571	251366	77378.8	836058	31202.1	166236	104254	1574600	5749.4	133347	120139	10122400	76016	540940	285668	2639330	290634	562185	69422	252390	408352	121461	160965	100193	9567570	108880	125959	1147010	134145	522838	19195100	522436	140060	242487	42401.1	1262200	396190	706242
L1-025_27	L1-025	Europeans	positive	5461920	468470	238009	5781500	9645510	1426440	5374760	798831	47865.1	993849	72833.2	924160	47804	53686.8	170673	785159	3355.87	264993	209787	9979620	5403810	122205	49888.6	582980	133047	1961060	270793	639396	47194.7	35789.6	2600220	219923	6653080	9558350	73817.6	1188290	133834	59164.2	15252700	58918.7	244746	1089610	41969.2	1416360	68978.9	204178
L1-003_193	L1-003	Africans	positive	1167990	177502	70229.3	4571990	19754000	519592	220272	312634	1241880	908681	44169.4	772423	9937.45	519624	76110.9	48556.6	2563.49	31432400	46324.8	6733740	209351	244414	91963.1	1441170	507919	920297	56482.2	101807	462879	286072	12694.5	266554	3006580	1177890	196306	1222070	96991.4	108549	7305240	247643	135863	298563	219599	1304510	268312	228236
L1-006_178	L1-006	Africans	positive	13853600	95481.4	2928160	7745450	1700220	146666	319530	185203	42044.5	883097	25244.7	1311900	34797.2	48786.1	619451	97375.1	16344.9	477903	252997	17002200	80057.4	1101990	352176	5635920	150431	880355	148696	856401	585911	181547	109281	481217	7881890	215422	254830	1710720	260768	61850.4	16477400	209637	93872	521392	241253	2602810	1469330	1023020
L1-007_118	L1-007	Africans	negative	1911910	62346.2	26504.6	4699040	2251800	235085	642642	934711	424427	34041.6	19749.8	1470040	18999.3	1342580	54991.3	2328280	3562.92	239271	102394	8233950	149879	189888	227734	803480	276260	641316	98044.3	128846	46316.5	302275	74537.6	778757	22348100	1809940	172675	129672	614948	679835	40957300	220950	331196	201825	153627	375765	129240	1818440
L1-008_167	L1-008	Africans	positive	15242700	53638.8	4166350	1683530	25201300	990689	196875	788824	483108	321274	54968.8	82833.6	28541.3	234263	441235	157400	2014.9	247981	64558.5	2052690	85562600	240319	167702	389105	2885960	541516	43338.8	145168	451230	171068	33661.1	100080	3902140	149988	714584	101119	265929	660824	8820470	2398190	174984	168171	81391.8	1328370	414330	820558
L1-010_162	L1-010	Africans	positive	16025300	354794	2455250	1411640	2205320	539724	510037	80452.8	216077	599282	63906.6	39747.5	18660.4	219247	610575	126067	2859.81	466664	227239	9953330	75421900	1082020	161861	5601510	1587830	699741	194371	250478	888508	247870	35355.5	526018	3190360	1837760	124873	1749550	16613.8	99711.1	11776400	627031	1416070	611620	764310	348681	4160700	170375
L1-011_176	L1-011	Africans	negative	8315760	392751	70202.5	30504100	15932100	250934	415537	33024.5	367460	862909	33813	2632680	37650.1	90309.3	265033	691018	1525200	604175	38367.4	71208600	101363	3536140	343924	18263600	1000610	1360050	216897	594911	639491	219318	555207	149998	5294500	33371.6	276970	6945990	1068610	77861.9	11657600	85182.6	94194.7	455885	62848.5	6333970	10006100	304988
L1-013_90	L1-013	Africans	negative	12242800	255222	1398430	7796900	389483	851663	108200	867019	575517	526697	90809.3	917583	102994	140648	387966	5540940	13544.2	412465	189053	14512000	65435900	595927	80264.9	2849630	542486	1151180	296056	196234	437443	273701	862202	143068	10699300	2176800	525660	16754800	57390.8	46704.9	20712600	134889	235127	699570	101215	947273	487047	1224150
L1-016_221	L1-016	Africans	negative	10951200	532328	117332	1923860	40898900	599616	171097	511247	358859	539239	67570.2	246529	5888.59	302800	327393	1167180	1391.77	66492.8	330094	1937310	71303900	463325	409933	196183	1923860	606373	292888	48512.6	415086	388709	24508.9	232537	4883650	4157150	144590	2152570	60256.9	55172.8	9874920	118055	194547	457798	46293.2	6524980	289350	587004
L1-019_38	L1-019	Africans	positive	11759600	62899.9	3976610	4456280	24447600	659101	5260890	55349.6	2491180	854747	122023	863898	62102.1	355116	315791	285835	2980.76	45336500	190350	6282120	60964400	154498	135334	827355	954707	874475	161631	380862	126603	212261	502189	286783	3048220	93019.6	1309910	2026990	67763	85956.8	6405900	217833	73653.9	826298	164950	1182100	439081	381340
L1-020_6	L1-020	Africans	positive	14885200	200337	48810.6	4725020	37417800	595819	305750	178704	93870.9	756778	39769.9	678690	13289.3	92671	502064	38932.2	2856.7	396563	171356	7442580	21849800	319896	444680	1474860	34594.9	34977	107075	36149.4	358846	156737	46413.9	138618	10160200	276699	40716	1392920	113861	72502.1	24444400	56166.5	215571	1085940	232624	1625080	2389820	335900
L1-002_98	L1-002	Africans	negative	3141690	81550.8	6616600	7164020	2832290	189137	3990590	31213.4	506625	51404	19119.4	1388380	27215.2	298812	279449	1919920	24111.9	125358	189772	15549800	39297.2	128824	24133.5	596551	228197	1126570	529702	117141	222453	340782	6783200	62604.4	7806630	182328	213314	2594280	228949	295329	16025800	220075	336441	178888	24739.5	609877	448033	2300740
L1-005_207	L1-005	Africans	positive	10967000	118197	3722460	8773610	42763	241074	260136	268848	92279.8	974387	40459.9	1518510	31109.8	104669	489829	75313.8	23106.3	151973	308081	20035900	68061.6	700058	466716	3458830	89910.9	1038100	234844	1117790	432727	189710	237389	603864	10861600	265692	149731	1866500	522209	51288.5	22883100	389423	245639	517114	30408.9	2773390	1761050	900603
L1-009_304	L1-009	Africans	negative	14405000	145595	71760.4	4814640	32054300	90611.7	2284030	66257.1	195888	459383	49234.4	573563	21100.6	95193	388055	395321	3212.91	406117	171353	8020070	53726700	393124	97000.4	1894710	90347.3	861916	73081.1	39704.8	358160	1106690	55589.1	255738	13756100	469719	94504.3	841753	95283.1	220416	27642000	39386.7	80682.3	277850	204827	693386	3737510	803640
L1-017_108	L1-017	Africans	positive	9353400	135202	129416	3478150	24206000	105597	384030	61673.1	530509	827759	93092.5	661455	71286.7	153380	355852	27653.7	1816.31	217049	324616	3924670	64453.9	71318.3	1004020	366899	215273	946601	438404	102330	512090	295196	763129	65919.3	5981000	78992.6	411885	320347	41515.3	102465	13630600	189464	553989	1021260	96899.6	6028000	11092500	565714
L1-018_54	L1-018	Africans	positive	8935330	784556	3914530	4191090	34677600	4340020	4020900	3297560	110771	501912	123338	347991	9574.23	257080	217565	1147650	3464.14	111093	211673	6744050	7318460	246045	929317	1192360	436714	823410	666799	41617.8	149417	67116.4	22520.6	211663	1038610	9616120	1176450	1232120	163960	588866	2999720	1484470	229804	397960	279308	711182	1142910	318983
L1-021_283	L1-021	Africans	negative	8274270	63982	3705560	2500140	16816400	86787.1	393753	45132.7	78889.8	642284	235184	370790	7861.32	431655	305272	289558	1459.42	223940	156754	3184700	75908.7	71218.3	613363	426717	303100	875369	66124.8	192319	524041	209350	12368.3	136988	13542400	6756330	69636.6	2410850	58395.1	46575.4	27084800	72175.9	221221	677575	105034	5044930	1889990	284729
L1-022_130	L1-022	Africans	negative	4747030	160270	117164	2517700	34271800	1079880	330137	1109120	751180	344753	55599.8	476455	13674	108182	143980	78374.6	1677.33	49688500	573017	3504810	57896000	70937.4	672373	400331	37494.9	796548	144801	61776	534846	261994	79766.9	159293	13974900	6776710	462507	40233.3	68822.2	59680	25842500	772015	573144	404441	175368	148812	1685860	620319
L1-023_239	L1-023	Africans	positive	8477600	277837	4249370	7357120	113951000	84828.9	3086610	183508	252521	269765	42750.2	471488	7507.82	469581	194595	942659	4569.94	39322500	137836	12367600	103371	459526	200035	2240960	296285	363928	151321	2086190	288655	188451	84822.1	280740	9830640	1055910	822480	578105	395777	1050650	17103200	81919.6	3086610	168417	59920.6	229568	5095020	361368
L1-026_297	L1-026	Africans	positive	13548100	357528	6174680	3437920	98614000	2736760	1982390	159717	1010170	563936	251285	407203	40261.2	138090	431389	640238	2673.73	205493	207838	5609230	32795900	167062	279647	907235	755306	575397	781335	78206.7	234271	126747	34312.7	115127	3483150	308802	152127	1145120	109590	592966	6921070	400882	236753	571515	109711	1528150	929301	817831
L1-028_300	L1-028	Africans	positive	9972340	110936	4918870	3352660	21045900	78677	169448	48184.7	49711.5	467316	1700800	429040	7698.13	101963	400713	352032	2031.05	43927200	58109.8	5126880	35014.6	240432	342517	1012330	72291.8	740100	52098.1	371898	417665	240579	15277.1	130280	10755400	3536200	149758	1407140	50372.9	160728	22759000	94917.8	478336	586798	73139.4	4209180	431422	1194730
[truncated: 339 more columns]
